# Supplementary material for: Principles for building public-private partnerships to benefit food safety, nutrition, and health research
Source: Nutr Rev. 2013 Oct 11;71(10):682–91. doi: 10.1111/nure.12072 (PMC3886300; doi:10.1111/nure.12072)
Supplement: Appendix S1 — Organizations with principles on publicprivate partnerships [file nure0071-0682-sd1.xls]

## Sheet: Priniciples
Organization/Foundation	Acronym	Are there detailed guidelines/principles?	Focus
Australia Commonwealth Scientific and Industrial Research Organisation	CSIRO	Yes	Strategic Fit, Risk-Benefit Sharing
Building Authentic Trust Workshop Report		Yes	Common Goal, Communication
Canadian Institutes of Health Research - Best Practices in Government of Canada Partnering	CIHR	Yes	Transparency, Communication
Canadian Institutes of Health Research - Ethics Framework for Partnerships with Private Sector	CIHR	Yes	Transparency, Communication
Canadian Institutes of Health Research - Operating Grant	CIHR	Yes	Mutually Beneficial, Communication, Public Health Interest
Centers for Disease Control and Prevention Foundation - Guiding Principles for Partner Collaboration	CDCF	Yes	Public Health Interest, Transparency, COI Management
European Commission	EC	Yes	Public Health Interest, Communication, Trust
Food and Drug Administration	FDA	Yes	Public Health Interest, COI Management, Communication
Foundation for the National Institutes of Health	FNIH	Yes	COI Management, Public Health Goal, Risk-Benefit Sharing, Better Together, Communication
Foundation for the National Institutes of Health - The Biomarkers Consortium	FNIH	Yes	Public Health Interest, Transparency, Data Sharing, Intellectual Property
Global Alliance for Improved Nutrition	GAIN	Yes	Public Health Interest, Intellectual Property
Guiding Principles for University-Industry Endeavors		Yes	Common Goals, Long-Term, Mutually Beneficial
National Collaborative on Childhood Obesity Research	NCCOR	Yes	Public Health Interest, Better Together
Pacific Economic Cooperation Council (Asia Pacific)	PECC	Yes	Trust, Transparency, Strong and Definable Framework
Reagan-Udall Foundation for the Food and Drug Administration	RUF - FDA	Yes	Public Health Interest, Transparency
US Department of Agriculture - CRADA	USDA	No
US National Science Foundation	NSF	No
White House Office of Social Innovation and Civic Participation		Yes	Stewardship, Better Together, Common Goal
White House website - Hathaway - PPP		Yes	Common Goal, Respect, Evaluation
World Health Organization The Partnership for Maternal, Newborn & Child Health	WHO - PMNCH	Yes	Public Health Interest, Communication, Evaluation

## Sheet: Characteristics
Organization/Foundation	Transparency	Stewardship	Accountability	Partner Equity	Trust	Benefit and Risk Sharing	Shared Goals	Public health interest	Better Together	Communication	Publicly available resources	COI Management	Ethical	Evaluation
Australia Commonwealth Scientific and Industrial Research Organisation				1	1	1	1		1
Canadian Institute for Health Research - Operating Grant	1			1		1	1	1	1	1
Guiding Principles for University-Industry Endeavors				1			1		1	1				1
Foundation for the National Institutes of Health - The Biomarkers Consortium	1				1		1	1	1			1	1
Reagan-Udall Foundation for the Food and Drug Administration	1							1			1	1
Building Authentic Trust Workshop Report	1	1	1	1	1		1	1	1	1
European Commission		1	1	1	1	1	1	1				1		1
Pacific Economic Cooperation Council (Asia Pacific)					1					1
White House Office of Social Innovation and Civic Participation							1		1
White House Initiative in Cyber Security Space							1			1
World Health Organization The Partnership for Maternal, Newborn & Child Health			1					1		1	1	1		1
Canadian Institutes of Health Research - Best Practices in Government of Canada Partnering	1	1	1	1	1	1	1	1	1	1		1	1
Canadian Institutes of Health Research - Ethics Framework for Partnerships with Private Sector
Centers for Disease Control and Prevention Foundation - Guiding Principles for Partner Collaboration	1		1					1			1	1	1
Food and Drug Administration			1	1			1	1		1		1	1	1
Foundation for the National Institutes of Health		1		1		1	1	1	1	1		1
Global Alliance for Improved Nutrition	1	1	1					1	1	1	1		1
National Collaborative on Childhood Obesity Research		1						1	1		1	1		1
Totals	7	6	7	8	6	5	11	12	10	10	5	9	5	5
"Communication" refers to communication between the partners, not the partners and the public. "Conflict of Interest Management" specifically used the term COI, whereas "Ethical" indirectly addresses potential COI.
